# Supplementary material for: Polymeric Nanoparticles with Embedded Eu(III) Complexes as Molecular Probes for Temperature Sensing
Source: Molecules. 2022 Dec 12;27(24):8813. doi: 10.3390/molecules27248813 (PMC9785794; doi:10.3390/molecules27248813)
Supplement: Supplementary file 1 [file molecules-27-08813-s001.zip]

Archive with 1 entries (1 files):
- molecules-2058128-supplementary.pdf
